# Supplementary material for: The Unexpected Selectivity Switching from Mitochondria to Lysosome in a D-π-A Cyanine Dye
Source: Biosensors (Basel). 2022 Jul 10;12(7):504. doi: 10.3390/bios12070504 (PMC9313378; doi:10.3390/bios12070504)
Supplement: Supplementary file 1 [file biosensors-12-00504-s001.zip]

Archive with 1 entries (1 files):
- biosensors-1800621-supplementary.pdf
